# Supplementary material for: Research on Silver-Based Wound Dressing: An Ontological Analysis
Source: Antibiotics (Basel). 2026 May 2;15(5):462. doi: 10.3390/antibiotics15050462 (PMC13203702; doi:10.3390/antibiotics15050462)
Supplement: Supplementary file 1 [file antibiotics-15-00462-s001.zip]

Archive with 1 entries (1 files):
- antibiotics-4228447-supplementary.pdf
